# Supplementary material for: Roles of Oxygen Vacancies of CeO2 and Mn-Doped CeO2 with the Same Morphology in Benzene Catalytic Oxidation
Source: Molecules. 2021 Oct 21;26(21):6363. doi: 10.3390/molecules26216363 (PMC8587142; doi:10.3390/molecules26216363)
Supplement: Supplementary file 1 [file molecules-26-06363-s001.zip]

Archive with 1 entries (1 files):
- molecules-1403746-supplementary.pdf
